# Supplementary material for: A Lignin Silver Nanoparticles/Polyvinyl Alcohol/Sodium Alginate Hybrid Hydrogel with Potent Mechanical Properties and Antibacterial Activity
Source: Gels. 2024 Apr 1;10(4):240. doi: 10.3390/gels10040240 (PMC11049037; doi:10.3390/gels10040240)
Supplement: Supplementary file 1 [file gels-10-00240-s001.zip]

Archive with 1 entries (1 files):
- gels-2915086-supplementary.pdf
